# Supplementary material for: Interspecies metabolite transfer fuels the methionine metabolism of Fusobacterium nucleatum to stimulate volatile methyl mercaptan production
Source: mSystems. 2024 Jan 30;9(2):e00764-23. doi: 10.1128/msystems.00764-23 (PMC10878106; doi:10.1128/msystems.00764-23)
Supplement: Data Set S1 — Data from methionine stable isotope experiment. [file msystems.00764-23-s0001.xlsx]

## Sheet: Legend
Dataset S1. Data from methione stable isotope experiment
1. Sample Information
2. List of annotated compounds
3. Results of quantification

## Sheet: Sample Information
Sample Information
Sample name	Sample volume (O.D.mL)	group name	time series (hour)	dilution factor (Cation) §	dilution factor (Anion) §
0h-2	20.2749	treatment-1	0	1	5
0h-3	20.1343		0	1	5
0h-4	20.0906		0	1	5
1h-1	19.8189	treatment-2	1	1	5
1h-3	19.8512		1	1	5
1h-4	19.7961		1	1	5
2h-2	21.223	treatment-3	2	1	5
2h-3	21.3104		2	1	5
2h-4	21.3769		2	1	5
3h-1	20.4193	treatment-4	3	1	5
3h-3	21.0596		3	1	5
3h-4	21.2553		3	1	5
6h-2	20.8772	treatment-5	6	1	5
6h-3	20.9418		6	1	5
6h-4	20.8012		6	1	5
§ Dilution factor for measurement

## Sheet: List of annotated compounds
Annotated compounds
ID	HMT DB †				m/z	MT/RT	Relative Area																									Comparative Analysis
	Compound name	Label	PubChem CID	HMDB ID			treatment-1			treatment-2			treatment-3			treatment-4			treatment-5			treatment-1		treatment-2		treatment-3		treatment-4		treatment-5		treatment-2, 1 hour vs treatment-1, 0 hour			treatment-3, 2 hour vs treatment-1, 0 hour			treatment-4, 3 hour vs treatment-1, 0 hour			treatment-5, 6 hour vs treatment-1, 0 hour
							0 hour			1 hour			2 hour			3 hour			6 hour			0 hour		1 hour		2 hour		3 hour		6 hour
							0h-2	0h-3	0h-4	1h-1	1h-3	1h-4	2h-2	2h-3	2h-4	3h-1	3h-3	3h-4	6h-2	6h-3	6h-4	Mean	S.D.	Mean	S.D.	Mean	S.D.	Mean	S.D.	Mean	S.D.	Ratio ¶	p-value ||		Ratio ¶	p-value ||		Ratio ¶	p-value ||		Ratio ¶	p-value ||
-	5'-Deoxy-5'-methylthioadenosine	Total		HMDB01173	-	-	0.00132963	0.00172338	0.00161062	0.00130809	0.00101527	0.00114958	0.0013693	0.000851505	0.00114661	0.00103403	0.00090003	0.00134834	0.000529968	0.000658044	0.000844692	0.00155454	0.000202778	0.00115765	0.000146575	0.00112247	0.00025974	0.00109413	0.000230118	0.000677568	0.000158268	0.744687	0.057132		0.72206	0.089549		0.703831	0.061		0.435864	0.0049202	**
C_0005	5'-Deoxy-5'-methylthioadenosine	0	-	-	298.097	9.39088	0.00107679	0.00140748	0.00129229	0.000369662	0.000322217	0.000322356	0.000191195	0.0001562	0.000149378	0.000119491	8.24841e-05	0.000133069	3.99479e-05	1.90051e-05	3.61037e-05	0.00125885	0.000167864	0.000338078	2.73525e-05	0.000165591	2.24346e-05	0.000111682	2.61813e-05	3.16855e-05	1.11486e-05	0.268561	0.0094492	**	0.131541	0.0069693	**	0.088717	0.006069	**	0.0251702	0.0060028	**
C_0006	5'-Deoxy-5'-methylthioadenosine	1	-	-	299.1	9.39158	0.000179116	0.000228119	0.00020255	0.00075306	0.000561522	0.000643264	0.000961576	0.000543771	0.000804381	0.000717934	0.000650882	0.000978451	0.000365248	0.00047603	0.000588378	0.000203262	2.45093e-05	0.000652615	9.6111e-05	0.00076991	0.000211025	0.000782422	0.000173044	0.000476552	0.000111566	3.21071	0.011049	*	3.78777	0.04163	*	3.84933	0.026523	*	2.34452	0.045672	*
C_0007	5'-Deoxy-5'-methylthioadenosine	2	-	-	300.1	9.3953	5.02459e-05	5.90733e-05	9.03383e-05	0.000132156	7.22568e-05	0.000127994	0.00013813	0.000105641	0.000105437	0.000140187	0.000120794	0.000168758	9.28715e-05	0.000121226	0.00016787	6.65525e-05	2.10666e-05	0.000110802	3.34461e-05	0.000116402	1.88168e-05	0.000143246	2.41277e-05	0.000127322	3.78689e-05	1.66489	0.13767		1.74903	0.038409	*	2.15238	0.014834	*	1.91311	0.089866
C_0008	5'-Deoxy-5'-methylthioadenosine	3	-	-	301.1	9.38395	2.34773e-05	2.87072e-05	2.54348e-05	5.3209e-05	5.92751e-05	5.59647e-05	7.83981e-05	4.58931e-05	8.74123e-05	5.64197e-05	4.58698e-05	6.80603e-05	3.19008e-05	4.17825e-05	5.23401e-05	2.58731e-05	2.64237e-06	5.61496e-05	3.0373e-06	7.05678e-05	2.18391e-05	5.67833e-05	1.10997e-05	4.20078e-05	1.02215e-05	2.17019	0.00022456	***	2.72746	0.069164		2.19468	0.034469	*	1.62361	0.10365
-	Acetylcadaverine	Total			-	-	1.84465e-05	1.48503e-05	1.07513e-05	4.54617e-05	1.73793e-05	3.90986e-05	5.46653e-05	1.02297e-05	1.06189e-05	1.50348e-05	8.4522e-06	2.2018e-05	8.76554e-06	8.5475e-06	8.60527e-06	1.46827e-05	3.85032e-06	3.39799e-05	1.47243e-05	2.51713e-05	2.55433e-05	1.51683e-05	6.7839e-06	8.63944e-06	1.12966e-07	2.31428	0.14384		1.71436	0.55196		1.03308	0.92059		0.58841	0.11273
C_0013	Acetylcadaverine	3	-	-	148.143	8.18388	1.84465e-05	1.48503e-05	1.07513e-05	4.54617e-05	1.73793e-05	3.90986e-05	5.46653e-05	1.02297e-05	1.06189e-05	1.50348e-05	8.4522e-06	2.2018e-05	8.76554e-06	8.5475e-06	8.60527e-06	1.46827e-05	3.85032e-06	3.39799e-05	1.47243e-05	2.51713e-05	2.55433e-05	1.51683e-05	6.7839e-06	8.63944e-06	1.12966e-07	2.31428	0.14384		1.71436	0.55196		1.03308	0.92059		0.58841	0.11273
-	Agmatine	Total	199	HMDB0001432	-	-	0.000392742	0.000287054	0.000956767	0.00212209	0.000386017	0.000933605	0.00092411	0.000181996	0.000252241	0.000289617	0.000160124	0.000412197	7.25438e-05	6.47158e-05	0.000110165	0.000545521	0.000360048	0.00114724	0.000887534	0.000452782	0.00040969	0.000287313	0.000126052	8.2475e-05	2.42979e-05	2.10301	0.36576		0.83	0.78325		0.526676	0.34119		0.151186	0.15518
C_0015	Agmatine	0	-	-	131.129	4.8017	0.000382434	0.000264158	0.000914011	0.00200034	0.000360427	0.000888192	0.000867445	0.000161255	0.000228898	0.000274338	0.000154283	0.000378511	7.10397e-05	6.22423e-05	0.000106468	0.000520201	0.000346139	0.00108299	0.000837128	0.000419199	0.000389663	0.000269044	0.000112208	7.99168e-05	2.34114e-05	2.08186	0.36957		0.805841	0.75423		0.517193	0.33599		0.153627	0.15787
C_0016	Agmatine	1	-	-	132.131	4.80171	1.03083e-05	2.28963e-05	4.27563e-05	0.000121754	2.55904e-05	4.5413e-05	5.66653e-05	2.0741e-05	2.3343e-05	1.52797e-05	5.84057e-06	3.36857e-05	1.50403e-06	2.47352e-06	3.6969e-06	2.53203e-05	1.63593e-05	6.42524e-05	5.07744e-05	3.35831e-05	2.0032e-05	1.82686e-05	1.41612e-05	2.55815e-06	1.09888e-06	2.53759	0.31462		1.32633	0.6106		0.721502	0.60316		0.101032	0.13691
-	Arg	Total	6322	HMDB00517,HMDB03416	-	-	0.642999	0.561801	0.688886	0.530074	0.449084	0.51907	0.401741	0.299899	0.357542	0.344408	0.306697	0.365071	0.218319	0.240626	0.238107	0.631229	0.0643549	0.499409	0.0439291	0.353061	0.0510684	0.338726	0.0295992	0.232351	0.0122172	0.79117	0.049898	*	0.559323	0.0049327	**	0.536613	0.0069707	**	0.368092	0.0069496	**
C_0018	Arg	0	-	-	175.119	6.57081	0.603035	0.527008	0.646571	0.496916	0.420992	0.486993	0.376824	0.281179	0.336292	0.323336	0.287999	0.342417	0.204989	0.225937	0.223462	0.592205	0.0605125	0.4683	0.0412694	0.331432	0.0480074	0.317917	0.0276104	0.218129	0.0114472	0.790774	0.049939	*	0.559658	0.0049847	**	0.536837	0.0070908	**	0.368334	0.0069984	**
C_0019	Arg	1	-	-	176.122	6.57006	0.0368056	0.0321076	0.0390386	0.0305011	0.0256873	0.0297461	0.022803	0.017276	0.0195954	0.0193421	0.0171838	0.0209043	0.0123782	0.0133401	0.0131985	0.0359839	0.00353779	0.0286448	0.00258896	0.0198915	0.00277538	0.0191434	0.00186821	0.0129723	0.000519294	0.796045	0.049062	*	0.552788	0.0041254	**	0.531999	0.0051224	**	0.360502	0.0068353	**
C_0020	Arg	2	-	-	177.124	6.56489	0.00296377	0.00254808	0.00310301	0.00250402	0.0023001	0.00219618	0.00201328	0.00135657	0.00157413	0.00165243	0.00142047	0.00164764	0.000951817	0.00129181	0.00136525	0.00287162	0.000288718	0.00233343	0.000156603	0.00164799	0.000334531	0.00157352	0.000132561	0.00120296	0.000220574	0.812584	0.063682		0.57389	0.0091401	**	0.547954	0.0071925	**	0.418913	0.0017803	**
C_0021	Arg	3	-	-	178.127	6.56703	0.000194595	0.000137095	0.00017388	0.000153626	0.000104099	0.00013392	9.99975e-05	8.74132e-05	8.08151e-05	7.74847e-05	9.34299e-05	0.000102688	N.D.	5.77482e-05	8.07157e-05	0.000168523	2.91222e-05	0.000130548	2.49351e-05	8.94086e-05	9.74562e-06	9.12007e-05	1.27485e-05	6.9232e-05	1.62405e-05	0.774661	0.16307		0.530542	0.031919	*	0.541176	0.029181	*	0.410816	0.016522	*
-	Cadaverine	Total	273	HMDB0002322	-	-	2.42171e-05	1.98169e-05	6.95765e-05	N.D.	N.D.	N.D.	N.D.	N.D.	N.D.	N.D.	N.D.	N.D.	N.D.	N.D.	N.D.	3.78702e-05	2.75465e-05	N.A.	N.A.	N.A.	N.A.	N.A.	N.A.	N.A.	N.A.	<1	N.A.		<1	N.A.		<1	N.A.		<1	N.A.
C_0023	Cadaverine	0	-	-	103.123	4.62439	2.42171e-05	1.98169e-05	6.95765e-05	N.D.	N.D.	N.D.	N.D.	N.D.	N.D.	N.D.	N.D.	N.D.	N.D.	N.D.	N.D.	3.78702e-05	2.75465e-05	N.A.	N.A.	N.A.	N.A.	N.A.	N.A.	N.A.	N.A.	<1	N.A.		<1	N.A.		<1	N.A.		<1	N.A.
-	Lys	Total	866	HMDB0000182,HMDB0003405	-	-	0.0153745	0.0142425	0.0180795	0.00627281	0.00606564	0.00673369	0.0050364	0.00410415	0.00542676	0.00431032	0.00424602	0.00416601	0.0022384	0.00311794	0.00304895	0.0158988	0.00197152	0.00635738	0.000341959	0.00485577	0.000679553	0.00424078	7.23016e-05	0.00280177	0.000489104	0.399865	0.012031	*	0.305417	0.0057433	**	0.266736	0.0093263	**	0.176225	0.0051764	**
C_0030	Lys	0	-	-	147.113	6.38674	0.0143148	0.0132437	0.0168699	0.00581925	0.00564951	0.00627304	0.00462602	0.00380201	0.00504623	0.00402169	0.00397488	0.0038273	0.00204976	0.00289415	0.00278642	0.0148095	0.00186303	0.00591393	0.000322372	0.00449142	0.000632939	0.00394129	0.000101453	0.00257678	0.000459581	0.399335	0.01238	*	0.30328	0.0059921	**	0.266133	0.0094915	**	0.173995	0.0053328	**
C_0031	Lys	1	-	-	148.115	6.38529	0.000976662	0.000899845	0.00110457	0.000410069	0.000388228	0.000430994	0.000369057	0.000274081	0.000359427	0.000265961	0.000241849	0.000304879	0.000176386	0.000203018	0.000221044	0.000993694	0.000103421	0.000409763	2.13847e-05	0.000334188	5.22769e-05	0.000270896	3.18032e-05	0.000200149	2.24666e-05	0.412364	0.0081675	**	0.336309	0.0023506	**	0.272615	0.0038306	**	0.20142	0.0041157	**
C_0032	Lys	2	-	-	149.118	6.38001	8.3047e-05	9.89508e-05	0.000105044	4.34938e-05	2.79076e-05	2.96523e-05	4.13231e-05	2.80614e-05	2.10975e-05	2.26746e-05	2.92978e-05	3.38269e-05	1.22622e-05	2.07719e-05	4.1488e-05	9.56808e-05	1.13575e-05	3.36846e-05	8.53973e-06	3.01607e-05	1.02749e-05	2.85998e-05	5.60879e-06	2.48407e-05	1.50317e-05	0.352052	0.0021995	**	0.315222	0.00184	**	0.298908	0.0030479	**	0.25962	0.0036712	**
-	Met	Total	876	HMDB00696	-	-	0.00894096	0.00654071	0.00882315	0.00311568	0.00344607	0.00303255	0.00155895	0.00216531	0.00200796	0.00167547	0.00141199	0.00138881	0.000577698	0.000705337	0.000829987	0.0081016	0.00135306	0.0031981	0.000218734	0.00191074	0.000314656	0.00149209	0.000159229	0.000704341	0.000126147	0.394749	0.022124	*	0.235847	0.012144	*	0.184172	0.012771	*	0.0869384	0.010463	*
C_0034	Met	0	-	-	150.058	9.99522	0.00124657	0.00113019	0.00121122	0.000484748	0.000572054	0.000549902	0.000304926	0.000443984	0.000394533	0.00029454	0.000443303	0.0003874	0.000238532	0.000241666	0.000248228	0.00119599	5.96618e-05	0.000535568	4.53836e-05	0.000381148	7.04891e-05	0.000375081	7.51427e-05	0.000242809	4.94786e-06	0.447801	0.00016801	***	0.318687	0.00012763	***	0.313615	0.00016645	***	0.203018	0.0012197	**
C_0035	Met	1	-	-	151.062	10.0063	0.000108477	5.31288e-05	9.91126e-05	2.4522e-05	5.90302e-05	5.78082e-05	2.0261e-05	2.47297e-05	2.32026e-05	5.26009e-05	2.90604e-05	2.53584e-05	1.52319e-05	2.23476e-05	3.85074e-05	8.69061e-05	2.96244e-05	4.71201e-05	1.95801e-05	2.27311e-05	2.27134e-06	3.56732e-05	1.47762e-05	2.53623e-05	1.1927e-05	0.542196	0.13513		0.261559	0.063444		0.41048	0.076742		0.291836	0.053837
C_0036	Met	2	-	-	156.072	9.99005	9.07414e-05	4.56932e-05	7.43841e-05	N.D.	N.D.	N.D.	N.D.	N.D.	N.D.	N.D.	N.D.	N.D.	N.D.	N.D.	N.D.	7.02729e-05	2.28038e-05	N.A.	N.A.	N.A.	N.A.	N.A.	N.A.	N.A.	N.A.	<1	N.A.		<1	N.A.		<1	N.A.		<1	N.A.
C_0038	Met	5	-	-	155.07	9.99323	0.000236668	0.000194983	0.000256226	0.000121725	0.00015018	0.000135165	0.000106989	8.05846e-05	0.000132018	9.55908e-05	6.91795e-05	0.000117009	5.12112e-05	5.92186e-05	7.86296e-05	0.000229292	3.12803e-05	0.00013569	1.42348e-05	0.00010653	2.57197e-05	9.39266e-05	2.39584e-05	6.30198e-05	1.40989e-05	0.591777	0.021118	*	0.464605	0.0069633	**	0.409637	0.0049165	**	0.274845	0.0046938	**
C_0037	Met	6	-	-	156.072	9.99005	0.00725851	0.00511671	0.0071822	0.00248468	0.00266481	0.00228968	0.00112677	0.00161601	0.00145821	0.00123273	0.000870449	0.000859046	0.000272723	0.000382105	0.000464622	0.00651914	0.00121514	0.00247972	0.000187614	0.00140033	0.000249703	0.000987409	0.000212533	0.00037315	9.62623e-05	0.380376	0.026535	*	0.214803	0.015227	*	0.151463	0.013624	*	0.0572392	0.012375	*
-	N1-Acetylspermidine	Total	496	HMDB0001276	-	-	2.66832e-05	1.0132e-05	8.42827e-05	0.000150025	1.10321e-05	4.21295e-05	0.000106531	1.68932e-05	2.02555e-05	5.58038e-05	2.34572e-05	5.58546e-05	1.38429e-05	2.32549e-05	3.36038e-05	4.0366e-05	3.8923e-05	6.77289e-05	7.2947e-05	4.78931e-05	5.08095e-05	4.50385e-05	1.869e-05	2.35672e-05	9.88419e-06	1.67787	0.606		1.18647	0.84917		1.11575	0.86376		0.583838	0.53646
C_0044	N1-Acetylspermidine	0	-	-	188.176	5.8822	2.66832e-05	1.0132e-05	8.42827e-05	0.000150025	1.10321e-05	4.21295e-05	0.000106531	1.68932e-05	2.02555e-05	5.58038e-05	2.34572e-05	5.58546e-05	1.38429e-05	2.32549e-05	3.36038e-05	4.0366e-05	3.8923e-05	6.77289e-05	7.2947e-05	4.78931e-05	5.08095e-05	4.50385e-05	1.869e-05	2.35672e-05	9.88419e-06	1.67787	0.606		1.18647	0.84917		1.11575	0.86376		0.583838	0.53646
-	N-Acetylputrescine	Total	122356	HMDB0002064	-	-	0.000128146	0.000138704	0.000214661	0.000334456	0.000221427	0.000341977	0.000318124	0.000129327	0.000163289	0.000240831	0.000167422	0.000185226	0.00010339	0.000148658	0.000164039	0.000160504	4.71978e-05	0.000299287	6.75333e-05	0.00020358	0.000100641	0.000197826	3.82921e-05	0.000138695	3.15279e-05	1.86467	0.049686	*	1.26838	0.55264		1.23253	0.34981		0.864124	0.54712
C_0056	N-Acetylputrescine	0	-	-	131.118	7.86113	9.7912e-05	8.17366e-05	9.39221e-05	0.000265111	0.000203544	0.000266655	0.000289193	0.000123603	0.000154915	0.000174679	0.000155456	0.00017831	8.88285e-05	0.000133473	0.000148078	9.11902e-05	8.42663e-06	0.000245103	3.59999e-05	0.000189237	8.79688e-05	0.000169482	1.22817e-05	0.00012346	3.08678e-05	2.68783	0.014011	*	2.07519	0.1923		1.85855	0.0013996	**	1.35387	0.20632
C_0057	N-Acetylputrescine	1	-	-	132.122	7.85065	3.02344e-05	5.69679e-05	0.000120739	6.9345e-05	1.7883e-05	7.53218e-05	2.89309e-05	5.7249e-06	8.37352e-06	6.61515e-05	1.1966e-05	6.91592e-06	1.45613e-05	1.51849e-05	1.59606e-05	6.93139e-05	4.64984e-05	5.41833e-05	3.15787e-05	1.43431e-05	1.27026e-05	2.83445e-05	3.2839e-05	1.52356e-05	7.01015e-07	0.781709	0.66839		0.20693	0.17018		0.408929	0.28756		0.219806	0.18153
-	Ornithine	Total	389	HMDB00214,HMDB03374	-	-	0.0025833	0.00233135	0.00314219	0.0364157	0.0269136	0.0346472	0.0581844	0.0406097	0.0429392	0.0576264	0.0453656	0.0485235	0.0386777	0.0369327	0.0403507	0.00268561	0.000414989	0.0326589	0.0050535	0.0472445	0.00954561	0.0505052	0.0063661	0.0386537	0.00170914	12.1607	0.0089873	**	17.5917	0.014818	*	18.8058	0.0056919	**	14.3929	0.0004047	***
C_0064	Ornithine	0	-	-	133.097	6.32439	0.00244178	0.00216243	0.00296584	0.0341391	0.0253416	0.0326049	0.0549924	0.038308	0.0401908	0.0541731	0.042774	0.0455782	0.0363831	0.0345533	0.0379439	0.00252335	0.000407869	0.0306952	0.00469938	0.0444971	0.00913783	0.0475084	0.00593967	0.0362934	0.00169706	12.1645	0.0087578	**	17.6341	0.015287	*	18.8275	0.0055816	**	14.383	0.00046404	***
C_0065	Ornithine	1	-	-	134.1	6.32365	0.000141524	0.000168922	0.000176351	0.00205488	0.0013599	0.00188844	0.00288859	0.00215739	0.00246698	0.00310111	0.0024181	0.00263591	0.00206731	0.00210309	0.00215059	0.000162266	1.8343e-05	0.00176774	0.000362873	0.00250432	0.00036703	0.00271838	0.000348892	0.002107	4.17761e-05	10.8941	0.016409	*	15.4335	0.0079658	**	16.7526	0.0060419	**	12.9849	1.3168e-05	***
C_0066	Ornithine	2	-	-	135.103	6.31979	N.D.	N.D.	N.D.	0.000221771	0.000212117	0.000153936	0.000303459	0.000144358	0.000281439	0.000352192	0.000173569	0.000309389	0.000227327	0.00027627	0.000256216	N.A.	N.A.	0.000195941	3.66965e-05	0.000243086	8.62064e-05	0.000278383	9.3261e-05	0.000253271	2.46041e-05	1<	N.A.		1<	N.A.		1<	N.A.		1<	N.A.
-	Putrescine	Total	1045	HMDB01414	-	-	0.012986	0.00601148	0.0324233	0.0547205	0.00623626	0.0244002	0.0304015	0.00298522	0.00384178	0.0082103	0.00331318	0.00759795	0.00292337	0.00236801	0.00291113	0.0171403	0.0136872	0.0284523	0.0244948	0.0124095	0.0155874	0.00637381	0.00266821	0.00273417	0.000317161	1.65997	0.53323		0.723997	0.71332		0.371862	0.30494		0.159518	0.20982
C_0068	Putrescine	0	-	-	89.1073	4.36462	0.0124754	0.00577283	0.0311976	0.0526	0.00598679	0.0234687	0.0292231	0.00286029	0.00364905	0.0078533	0.0031572	0.00725606	0.00280855	0.00228162	0.00280347	0.0164819	0.0131774	0.0273518	0.023548	0.0119108	0.0149981	0.00608885	0.00255639	0.00263121	0.00030277	1.6595	0.5335		0.72266	0.71225		0.369426	0.30397		0.159642	0.21022
C_0069	Putrescine	1	-	-	90.11	4.36537	0.00051069	0.000238646	0.00122568	0.00212049	0.00024947	0.000931515	0.00117837	0.000124933	0.000192731	0.000356996	0.000155977	0.000341894	0.000114819	8.63976e-05	0.000107661	0.00065834	0.000509815	0.00110049	0.000946886	0.000498678	0.000589606	0.000284956	0.000111954	0.000102959	1.47824e-05	1.67162	0.5267		0.757478	0.74102		0.43284	0.33152		0.156392	0.19972
-	S-Adenosylhomocysteine	Total		HMDB00939	-	-	2.57954e-05	3.46672e-05	3.55888e-05	1.85177e-05	2.54896e-05	2.22771e-05	1.7481e-05	1.46407e-05	2.20331e-05	1.91975e-05	1.43403e-05	2.6017e-05	6.70588e-06	7.06721e-06	8.70142e-06	3.20171e-05	5.40782e-06	2.20948e-05	3.48956e-06	1.80516e-05	3.72908e-06	1.98516e-05	5.86581e-06	7.4915e-06	1.06328e-06	0.690093	0.065827		0.563811	0.02603	*	0.62003	0.057903		0.233984	0.013243	*
C_0072	S-Adenosylhomocysteine	0	-	-	385.129	8.12975	2.57954e-05	3.46672e-05	3.55888e-05	1.85177e-05	2.54896e-05	2.22771e-05	1.7481e-05	1.46407e-05	2.20331e-05	1.91975e-05	1.43403e-05	2.6017e-05	6.70588e-06	7.06721e-06	8.70142e-06	3.20171e-05	5.40782e-06	2.20948e-05	3.48956e-06	1.80516e-05	3.72908e-06	1.98516e-05	5.86581e-06	7.4915e-06	1.06328e-06	0.690093	0.065827		0.563811	0.02603	*	0.62003	0.057903		0.233984	0.013243	*
-	S-Adenosylmethionine	Total	34755	HMDB01185	-	-	0.00476104	0.00433514	0.00580425	0.00483042	0.00412365	0.00490382	0.0048816	0.00426953	0.00438111	0.00378813	0.00383127	0.00427079	0.00248768	0.00230658	0.00239328	0.00496681	0.000755861	0.0046193	0.000430806	0.00451075	0.00032598	0.0039634	0.000267083	0.00239585	9.0575e-05	0.930033	0.53624		0.908179	0.4146		0.797977	0.13685		0.482372	0.026214	*
C_0081	S-Adenosylmethionine	0	-	-	399.144	6.56566	0.00352299	0.00330104	0.00445833	0.00122821	0.00106377	0.00127046	0.000472655	0.00049441	0.000432349	0.00025278	0.000185687	0.00026123	3.61639e-05	3.37125e-05	3.20655e-05	0.00376079	0.000614201	0.00118748	0.000109201	0.000466471	3.14891e-05	0.000233232	4.13915e-05	3.39806e-05	2.06231e-06	0.315753	0.016099	*	0.124036	0.011229	*	0.0620168	0.0097031	**	0.0090355	0.008932	**
C_0082	S-Adenosylmethionine	1	-	-	400.148	6.56861	0.000727644	0.000597296	0.000809831	0.000234573	0.000213954	0.00023413	0.00012093	9.97867e-05	8.32891e-05	5.16154e-05	5.01681e-05	5.24051e-05	1.62857e-05	1.16991e-05	1.82201e-05	0.000711591	0.000107173	0.000227552	1.17786e-05	0.000101335	1.88683e-05	5.13962e-05	1.13451e-06	1.54016e-05	3.34919e-06	0.31978	0.015072	*	0.142407	0.0085389	**	0.0722272	0.0086644	**	0.021644	0.0077605	**
C_0083	S-Adenosylmethionine	2	-	-	401.146	6.57385	0.000221377	0.000228615	0.000301292	0.000105884	6.13571e-05	8.33544e-05	5.86652e-05	5.30865e-05	3.02663e-05	3.70728e-05	5.12105e-05	2.33354e-05	9.48403e-06	4.60801e-06	9.27831e-06	0.000250428	4.41982e-05	8.3532e-05	2.22642e-05	4.73394e-05	1.50465e-05	3.72062e-05	1.39381e-05	7.79012e-06	2.75771e-06	0.333557	0.010441	*	0.189034	0.0093443	**	0.148571	0.0088959	**	0.0311072	0.010651	*
C_0084	S-Adenosylmethionine	3	-	-	402.145	6.57077	5.0983e-05	4.21172e-05	4.94261e-05	2.28065e-05	2.36258e-05	1.17195e-05	1.23922e-05	1.11683e-05	1.69809e-05	1.86098e-05	1.36755e-05	1.2985e-05	5.98739e-06	3.25664e-06	8.46105e-06	4.75088e-05	4.73369e-06	1.93839e-05	6.65023e-06	1.35138e-05	3.06436e-06	1.50901e-05	3.06767e-06	5.9017e-06	2.60326e-06	0.408007	0.0054424	**	0.284449	0.0010241	**	0.317628	0.0011977	**	0.124223	0.00075856	***
C_0085	S-Adenosylmethionine	4	-	-	403.149	6.57443	0.000158354	0.000117403	0.000106404	8.18804e-05	8.5606e-05	0.000133657	0.000239061	6.37305e-05	0.000137127	0.000110622	0.000131089	0.000115159	4.67975e-05	6.14558e-05	8.02388e-05	0.000127387	2.73765e-05	0.000100381	2.88777e-05	0.000146639	8.80513e-05	0.000118956	1.07488e-05	6.28307e-05	1.6763e-05	0.787999	0.30515		1.15113	0.74724		0.933817	0.6584		0.493226	0.034151	*
C_0086	S-Adenosylmethionine	5	-	-	404.156	6.56934	3.20593e-05	2.71179e-05	3.30005e-05	0.000110552	9.99349e-05	0.000130496	0.000193995	0.000138903	0.000130883	0.000135383	0.000198587	0.000189985	0.000181816	0.000193805	0.000194219	3.07259e-05	3.15987e-06	0.000113661	1.55161e-05	0.000154594	3.43575e-05	0.000174652	3.4279e-05	0.000189946	7.0445e-06	3.69919	0.0092381	**	5.03138	0.023902	*	5.68418	0.017708	*	6.18196	8.8795e-05	***
C_0087	S-Adenosylmethionine	6	-	-	405.158	6.56414	3.61038e-05	1.22676e-05	4.1512e-05	0.00246535	0.00212876	0.00248983	0.00312259	0.00272577	0.00292678	0.0025788	0.00256014	0.00288918	0.00173949	0.00154583	0.0015516	2.99611e-05	1.55598e-05	0.00236131	0.000201769	0.00292505	0.000198413	0.00267604	0.000184823	0.00161231	0.000110181	78.8126	0.0023667	**	97.6282	0.0014752	**	89.3171	0.0015197	**	53.8134	0.0013428	**
C_0088	S-Adenosylmethionine	7	-	-	406.161	6.56709	4.17758e-06	2.97006e-06	1.85161e-06	0.000421271	0.000322829	0.000423488	0.000442656	0.000500397	0.00044625	0.000423271	0.000455552	0.000527368	0.000302294	0.000335254	0.000356246	2.99975e-06	1.16327e-06	0.000389196	5.74861e-05	0.000463101	3.23494e-05	0.00046873	5.32852e-05	0.000331265	2.71963e-05	129.743	0.0072861	**	154.38	0.0016243	**	156.257	0.00432	**	110.431	0.0022447	**
C_0089	S-Adenosylmethionine	8	-	-	407.157	6.56938	7.34899e-06	6.30764e-06	2.59325e-06	0.000159894	0.000123816	0.000126678	0.000218661	0.000182277	0.000177181	0.000179976	0.000185166	0.00019914	0.000149357	0.000116957	0.000142952	5.41663e-06	2.49994e-06	0.000136796	2.00543e-05	0.000192706	2.26216e-05	0.000188094	9.91148e-06	0.000136422	1.71585e-05	25.2548	0.006983	**	35.5768	0.0044307	**	34.7253	0.00052012	***	25.1857	0.0049208	**
-	Spermidine	Total	1102	HMDB01257	-	-	2.37239e-05	2.00653e-05	8.23055e-05	0.000202967	4.51862e-05	0.000128258	0.000131463	3.21909e-05	3.0968e-05	6.14704e-05	2.83956e-05	6.36822e-05	4.19118e-05	2.19179e-05	6.92268e-06	4.20315e-05	3.49262e-05	0.00012547	7.89276e-05	6.48741e-05	5.76713e-05	5.11827e-05	1.97652e-05	2.35841e-05	1.75539e-05	2.98515	0.20069		1.54346	0.59515		1.21772	0.71802		0.561105	0.4745
C_0091	Spermidine	0	-	-	146.165	4.22514	2.37239e-05	2.00653e-05	8.23055e-05	0.000202967	4.51862e-05	0.000128258	0.000131463	3.21909e-05	3.0968e-05	6.14704e-05	2.83956e-05	6.36822e-05	4.19118e-05	2.19179e-05	6.92268e-06	4.20315e-05	3.49262e-05	0.00012547	7.89276e-05	6.48741e-05	5.76713e-05	5.11827e-05	1.97652e-05	2.35841e-05	1.75539e-05	2.98515	0.20069		1.54346	0.59515		1.21772	0.71802		0.561105	0.4745
The ID consists of the initial letter and serial number of the measurement mode, where C indicates the cation mode and A indicates the anion mode.
N.D.: Not Detected. Analyzed, but below detection limit.
N.A.: Not Available. Subject to calculation, but calculation was not possible due to lack of data.
† Candidate compounds obtained by matching the m/z and MT of the detected peaks to the HMT database are shown.
¶ The ratio of detection means between the two groups is calculated with the latter as the denominator.
||The p-values of Welch's t-test and their ranges are shown. (*<0.05, **<0.01, ***<0.001)
Sorted by Compound name (ascending order).

## Sheet: Results of quantification
Annotated compounds
ID	HMT DB †				m/z	MT/RT
	Compound name	Label	PubChem CID	HMDB ID			Concentration (pmol/O.D.mL)			Concentration (pmol/O.D.mL)			Concentration (pmol/O.D.mL)			Concentration (pmol/O.D.mL)			Concentration (pmol/O.D.mL)			treatment-1		treatment-2		treatment-3		treatment-4		treatment-5
							0 hour			1 hour			2 hour			3 hour			6 hour			0 hour		1 hour		2 hour		3 hour		6 hour
							0h-2	0h-3	0h-4	1h-1	1h-3	1h-4	2h-2	2h-3	2h-4	3h-1	3h-3	3h-4	6h-2	6h-3	6h-4	Mean	S.D.	Mean	S.D.	Mean	S.D.	Mean	S.D.	Mean	S.D.
-	5'-Deoxy-5'-methylthioadenosine	Total		HMDB01173	-	-	8.60624	11.1549	10.425	8.46683	6.57152	7.44086	8.86304	5.51152	7.42163	6.69296	5.82561	8.72736	3.43032	4.25931	5.46742	10.062	1.31252	7.49307	0.948732	7.2654	1.68121	7.08198	1.48948	4.38568	1.02442
C_0005	5'-Deoxy-5'-methylthioadenosine	0	-	-	298.097	9.38968	8.37381	10.9129	10.1573	2.90155	2.47686	2.52192	1.49241	1.2197	1.15092	0.931427	0.64569	1.04194	0.311552	0.14831	0.281619	9.81466	1.30376	2.63344	0.233275	1.28768	0.180609	0.873018	0.204479	0.24716	0.0869052
C_0006	5'-Deoxy-5'-methylthioadenosine	1	-	-	299.1	9.39158	0.127836	0.1174	0.0930839	5.41683	3.90493	4.61299	7.21862	4.0293	5.98264	5.4229	4.94495	7.42585	2.77352	3.65201	4.49479	0.112773	0.0178321	4.64492	0.756453	5.74352	1.60805	5.93123	1.31625	3.64011	0.860696
C_0007	5'-Deoxy-5'-methylthioadenosine	2	-	-	300.1	9.3953	0	0	0.0740495	0.101363	0	0.20138	0	0.188839	0	0.277245	0.213943	0.221171	0.312615	0.416481	0.651374	0.0246832	0.0427525	0.100914	0.100691	0.0629462	0.109026	0.237453	0.0346496	0.460157	0.173552
C_0008	5'-Deoxy-5'-methylthioadenosine	3	-	-	301.1	9.3929	0.104592	0.124576	0.100613	0.0470924	0.189726	0.104571	0.151999	0.0736831	0.288073	0.0613889	0.0210233	0.0384049	0.0326287	0.0424995	0.0396376	0.109927	0.0128415	0.113796	0.0717627	0.171252	0.108484	0.0402724	0.0202475	0.0382552	0.00507852
-	Acetylcadaverine	Total			-	-	0.0885653	0.0712993	0.0516192	0.218271	0.0834417	0.187721	0.26246	0.0491152	0.0509837	0.0721852	0.0405808	0.105713	0.0420852	0.0410383	0.0413157	0.0704946	0.0184862	0.163144	0.0706946	0.120853	0.122639	0.0728264	0.0325709	0.0414797	0.000542374
C_0013	Acetylcadaverine	3	-	-	148.143	8.17615	0.0885652	0.0712992	0.0516192	0.218271	0.0834416	0.18772	0.262459	0.0491151	0.0509837	0.0721851	0.0405808	0.105713	0.0420852	0.0410383	0.0413157	0.0704945	0.0184862	0.163144	0.0706945	0.120853	0.122639	0.0728263	0.0325709	0.0414797	0.000542374
-	Agmatine	Total	199	HMDB0001432	-	-	4.26312	3.1159	10.3855	23.0348	4.19012	10.134	10.031	1.97552	2.73801	3.14372	1.7381	4.47429	0.787444	0.702474	1.19582	5.92149	3.90823	12.453	9.63396	4.91484	4.44708	3.11871	1.36827	0.895245	0.263748
C_0015	Agmatine	0	-	-	131.129	4.8017	4	2.95285	10	23	3.99782	10	10	1.89167	2.91048	3	2	3.92885	1	1	1	5.65095	3.8026	12.3326	9.71347	4.93405	4.41672	2.97628	0.964641	1	0
C_0016	Agmatine	1	-	-	132.131	4.80092	0	0.0471452	0	0	0.00217802	0	0	0.108329	0.0895174	0	0	0.0711546	0	0	0	0.0157151	0.0272193	0.000726007	0.00125748	0.0659488	0.0578827	0.0237182	0.0410812	0	0
-	Arg	Total	6322	HMDB00517,HMDB03416	-	-	5019.35	4385.51	5377.55	4137.84	3505.62	4051.94	3136.05	2341.06	2791.03	2688.51	2394.13	2849.81	1704.23	1878.37	1858.7	4927.47	502.365	3898.47	342.918	2756.05	398.648	2644.15	231.056	1813.77	95.3692
C_0018	Arg	0	-	-	175.119	6.57081	5019.35	4385.51	5377.55	4137.84	3505.62	4051.94	3136.05	2341.06	2791.03	2688.51	2394.13	2849.81	1704.23	1878.37	1858.7	4927.47	502.365	3898.47	342.918	2756.05	398.648	2644.15	231.056	1813.77	95.3692
-	Cadaverine	Total	273	HMDB0002322	-	-	0.261785	0.214219	0.752116	N.D.	N.D.	N.D.	N.D.	N.D.	N.D.	N.D.	N.D.	N.D.	N.D.	N.D.	N.D.	0.409373	0.297775	#DIV/0!	#DIV/0!	#DIV/0!	#DIV/0!	#DIV/0!	#DIV/0!	#DIV/0!	#DIV/0!
C_0023	Cadaverine	0	-	-	103.123	4.63111	0.261785	0.214219	0.752116	0	0	0	0	0	0	0	0	0	0	0	0	0.409373	0.297775	0	0	0	0	0	0	0	0
-	Lys	Total	866	HMDB0000182,HMDB0003405	-	-	157.341	145.756	185.024	64.1953	62.0752	68.9119	51.542	42.0015	55.5369	44.1114	43.4534	42.6345	22.9076	31.9087	31.2027	162.707	20.1764	65.0608	3.49958	49.6935	6.95448	43.3998	0.739928	28.673	5.00544
C_0030	Lys	0	-	-	147.113	6.38674	157.341	145.621	185.024	64.1375	62.0752	68.9119	51.1862	41.9669	55.5369	44.1114	43.418	42.3466	22.6591	31.8886	30.8232	162.662	20.2332	65.0415	3.50688	49.5633	6.92901	43.292	0.889162	28.457	5.04926
C_0031	Lys	1	-	-	148.115	6.38529	0	0	0	0	0	0	0.253613	0	0	0	0	0.20717	0.248467	0	0.13791	0	0	0	0	0.0845376	0.146423	0.0690568	0.11961	0.128793	0.124484
C_0032	Lys	2	-	-	149.118	6.38208	0	0.135063	0	0.0577946	0	0	0.102175	0.0345226	0	0	0.0353658	0.0807706	0	0.0201152	0.241553	0.045021	0.0779787	0.0192649	0.0333677	0.045566	0.0519752	0.0387122	0.0404892	0.0872227	0.134032
-	Met	Total	876	HMDB00696	-	-	71.9161	52.6098	70.9685	25.0608	27.7183	24.3922	12.5393	17.4166	16.1509	13.4765	11.3573	11.1708	4.64668	5.67334	6.67595	65.1648	10.8832	25.7237	1.75938	15.3689	2.53091	12.0015	1.28075	5.66532	1.01466
C_0034	Met	0	-	-	150.058	9.99522	11.2487	10.1027	10.8946	4.30411	5.09178	4.89133	2.7054	3.93359	3.49698	2.61756	3.91016	3.41501	2.08969	2.12935	2.18262	10.7487	0.586756	4.76241	0.409357	3.37866	0.622588	3.31424	0.652164	2.13389	0.0466308
C_0035	Met	1	-	-	151.062	10.0078	0.204735	0	0.15019	0	0.163217	0.166171	0	0	0	0.277977	0	0	0	0.0451554	0.182121	0.118308	0.106026	0.109796	0.0950975	0	0	0.0926589	0.16049	0.0757587	0.0948389
C_0036	Met	2	-	-	152.054	9.98339	0.224593	0	0.102802	0	0	0	0	0	0	0	0	0	0	0	0	0.109132	0.11243	0	0	0	0	0	0	0	0
C_0038	Met	5	-	-	155.07	9.99323	2.02036	1.65512	2.18381	1.02976	1.2683	1.14039	0.901873	0.67891	1.11089	0.805832	0.580531	0.980983	0.425535	0.494834	0.657122	1.9531	0.27069	1.14615	0.119376	0.897223	0.216026	0.789115	0.200748	0.52583	0.118864
C_0037	Met	6	-	-	156.072	9.99005	58.2177	40.8519	57.637	19.7269	21.195	18.1943	8.93203	12.8041	11.543	9.77513	6.86658	6.77486	2.13145	3.00399	3.65409	52.2355	9.86276	19.7054	1.50047	11.093	1.97485	7.80552	1.70635	2.92984	0.764019
-	N1-Acetylspermidine	Total	496	HMDB0001276	-	-	0.213	0.080879	0.672792	1.19758	0.0880642	0.336301	0.850387	0.134851	0.161691	0.445457	0.187249	0.445862	0.110501	0.185634	0.268244	0.322224	0.310705	0.54065	0.582304	0.38231	0.405589	0.359523	0.149194	0.188127	0.0789011
C_0044	N1-Acetylspermidine	0	-	-	188.176	5.88039	0.213	0.080879	0.672792	1.19758	0.0880642	0.336301	0.850387	0.134851	0.161691	0.445457	0.187249	0.445862	0.110501	0.185634	0.268244	0.322224	0.310705	0.54065	0.582304	0.38231	0.405589	0.359523	0.149194	0.188127	0.0789011
-	N-Acetylputrescine	Total	122356	HMDB0002064	-	-	0.72062	0.779993	1.20713	1.88079	1.24518	1.92308	1.78894	0.727262	0.918241	1.35429	0.874193	1.00271	0.581404	0.835963	0.922458	0.902581	0.265413	1.68301	0.379768	1.14481	0.565944	1.07707	0.248536	0.779942	0.177294
C_0056	N-Acetylputrescine	0	-	-	131.118	7.86113	0.585655	0.483027	0.549693	1.58827	1.22924	1.59673	1.74525	0.727262	0.918241	1.04238	0.938939	1.0416	0.534061	0.804497	0.892968	0.539459	0.0520739	1.47141	0.20977	1.13025	0.541096	1.00764	0.0594982	0.743842	0.186983
C_0057	N-Acetylputrescine	1	-	-	132.122	7.84773	0.134965	0.296966	0.657438	0.292516	0.0159326	0.326347	0.0436944	0	0	0.311914	0.00254435	0	0.0473428	0.0314655	0.0294904	0.363123	0.267445	0.211599	0.170294	0.0145648	0.025227	0.104819	0.179353	0.0360996	0.00978687
-	Ornithine	Total	389	HMDB00214,HMDB03374	-	-	24.1977	21.8377	29.4328	341.105	252.099	324.539	545.011	380.39	402.21	539.784	424.938	454.517	362.293	345.947	377.963	25.156	3.88718	305.914	47.3359	442.537	89.4133	473.08	59.631	362.068	16.0094
C_0064	Ornithine	0	-	-	133.097	6.32439	24.1977	21.5359	29.4328	340.881	251.474	324.539	545.011	380.39	401.759	539.439	424.938	454.101	362.152	345.226	377.625	25.0555	4.01769	305.631	47.6084	442.386	89.5154	472.826	59.5027	361.668	16.205
C_0065	Ornithine	1	-	-	134.1	6.32365	0	0.30174	0	0	0	0	0	0	0	0	0	0	0	0	0	0.10058	0.17421	0	0	0	0	0	0	0	0
C_0066	Ornithine	2	-	-	135.103	6.31479	0	0	0	0.223309	0.624896	0	0	0	0.451319	0.345688	0	0.41596	0.140731	0.720819	0.338084	0	0	0.282735	0.316658	0.15044	0.260569	0.253883	0.222659	0.399878	0.29494
-	Putrescine	Total	1045	HMDB01414	-	-	170.121	78.7519	424.753	716.853	81.6966	319.649	398.268	39.1071	50.3283	107.557	43.4035	99.5351	38.2969	31.0216	38.1366	224.542	179.306	372.733	320.888	162.568	204.199	83.4985	34.9542	35.8184	4.15489
C_0068	Putrescine	0	-	-	89.1073	4.36462	170.121	78.7519	424.753	716.853	81.6966	319.649	398.268	39.1071	50.2903	107.557	43.4035	99.5351	38.2969	31.0216	38.1366	224.542	179.306	372.733	320.888	162.555	204.21	83.4985	34.9542	35.8184	4.15489
C_0069	Putrescine	1	-	-	90.11	4.36537	0	0	0	0	0	0	0	0	0.0380582	0	0	0	0	0	0	0	0	0	0	0.0126861	0.0219729	0	0	0	0
	S-Adenosylhomocysteine	Total					0.422163	0.567356	0.582439	0.303056	0.417158	0.364583	0.286091	0.239607	0.36059	0.314183	0.23469	0.425789	0.109747	0.11566	0.142406	0.523986	0.0885032	0.361599	0.0571093	0.295429	0.0610294	0.324887	0.0959986	0.122604	0.0174014
	S-Adenosylhomocysteine	0					0.422163	0.567356	0.582439	0.303056	0.417158	0.364583	0.286091	0.239607	0.36059	0.314183	0.23469	0.425789	0.109747	0.11566	0.142406	0.523986	0.0885032	0.361599	0.0571093	0.295429	0.0610294	0.324887	0.0959986	0.122604	0.0174014
-	S-Adenosylmethionine	Total	34755	HMDB01185	-	-	72.1148	65.6638	87.9162	73.1657	62.4604	74.2775	73.941	64.6701	66.36	57.3783	58.0318	64.6891	37.6805	34.9375	36.2507	75.2316	11.4489	69.9679	6.52537	68.3237	4.93758	60.0331	4.04547	36.2896	1.37193
C_0081	S-Adenosylmethionine	0	-	-	399.144	6.56428	67.942	63.1951	85.2142	23.673	20.3846	24.2132	9.14773	9.517	8.30823	4.8856	3.5903	5.03658	0.697433	0.648467	0.618221	72.1171	11.5881	22.7569	2.07217	8.99099	0.61944	4.50416	0.795016	0.654707	0.039973
C_0082	S-Adenosylmethionine	1	-	-	400.148	6.56707	0.542142	0	0	0	0.0494583	0	0.536371	0.051142	0	0.0356811	0.260245	0.0211139	0.175171	0.0964603	0.226637	0.180714	0.313006	0.0164861	0.0285548	0.195838	0.296017	0.10568	0.134055	0.166089	0.0655618
C_0083	S-Adenosylmethionine	2	-	-	401.146	6.56753	0	0	0	0.297997	0	0	0.355095	0.308058	0	0.343467	0.661569	0.0742853	0.0967179	0.022607	0.0892568	0	0	0.0993324	0.172049	0.221051	0.192875	0.359774	0.293981	0.0695272	0.040805
C_0084	S-Adenosylmethionine	3	-	-	402.145	6.5584	0.155753	0.0767091	0	0.109272	0.208196	0	0.0309965	0.045585	0.224167	0.231131	0.0834726	0.172303	0.0749841	0.0428295	0.119439	0.0774873	0.0778794	0.105822	0.104141	0.10025	0.107564	0.162302	0.0743354	0.0790843	0.0384692
C_0085	S-Adenosylmethionine	4	-	-	403.149	6.57443	2.78818	2.04421	1.81652	1.43751	1.51281	2.41866	4.37878	1.13243	2.47739	1.98442	2.35585	2.08483	0.841939	1.12267	1.45083	2.2163	0.508179	1.78966	0.546031	2.66287	1.63111	2.1417	0.192139	1.13848	0.304752
C_0086	S-Adenosylmethionine	5	-	-	404.156	6.56951	0.141722	0.168068	0.306654	1.79635	1.57758	1.99059	2.88424	2.36026	2.00053	2.15066	3.27091	3.14664	3.19146	3.36564	3.31331	0.205481	0.088603	1.78817	0.20663	2.41501	0.44439	2.85607	0.614055	3.29013	0.0893746
C_0087	S-Adenosylmethionine	6	-	-	405.158	6.5669	0.448598	0.0640983	0.573604	44.2609	38.0893	44.1646	55.8807	48.8949	52.421	46.2758	45.7141	51.7057	30.9406	27.4231	27.4342	0.3621	0.265538	42.1716	3.53571	52.3988	3.49295	47.8985	3.30902	28.5993	2.02764
C_0088	S-Adenosylmethionine	7	-	-	406.161	6.56839	0	0.0159808	0	1.59067	0.638492	1.49048	0.424166	2.36073	0.92872	1.37298	1.95826	2.44766	1.14184	2.16856	2.54501	0.00532693	0.00922651	1.23988	0.523219	1.23787	1.00461	1.9263	0.538053	1.9518	0.726266
C_0089	S-Adenosylmethionine	8	-	-	406.161	6.56839	0.0963679	0.0995816	0.00515189	0	0	0	0.302992	0	0	0.0985681	0.137026	0	0.520381	0.0471929	0.453812	0.0670338	0.0536154	0	0	0.100997	0.174932	0.0785314	0.0706764	0.340462	0.25615
-	Spermidine	Total	1102	HMDB01257	-	-	0.169097	0.143019	0.586648	1.44669	0.322073	0.914182	0.93703	0.229446	0.22073	0.438142	0.202395	0.453907	0.298734	0.156224	0.0493427	0.299588	0.248943	0.894315	0.562571	0.462402	0.411063	0.364815	0.14088	0.1681	0.125119
C_0090	Spermidine	0	-	-	146.165	4.24163	0.169097	0.143019	0.586648	1.44669	0.322073	0.914182	0.93703	0.229446	0.22073	0.438142	0.202395	0.453907	0.298734	0.156224	0.0493427	0.299588	0.248943	0.894315	0.562571	0.462402	0.411063	0.364815	0.14088	0.1681	0.125119
The ID consists of the initial letter and serial number of the measurement mode, where C indicates the cation mode and A indicates the anion mode.
N.D.: Not Detected. Analyzed, but below detection limit.
N.A.: Not Available. Subject to calculation, but calculation was not possible due to lack of data.
† Candidate compounds obtained by matching the m/z and MT of the detected peaks to the HMT database are shown.
¶ The ratio of detection means between the two groups is calculated with the latter as the denominator.
||The p-values of Welch's t-test and their ranges are shown. (*<0.05, **<0.01, ***<0.001)
Sorted by Compound name (ascending order).
